# Supplementary material for: Identification of KKL-35 as a Novel Carnosine Dipeptidase 2 (CNDP2) Inhibitor by In Silico Screening
Source: Molecules. 2025 Nov 12;30(22):4370. doi: 10.3390/molecules30224370 (PMC12655758; doi:10.3390/molecules30224370)
Supplement: Supplementary file 1 [file molecules-30-04370-s001.zip]

Archive with 1 entries (1 files):
- molecules-3931825-supplementary.pdf
